# Supplementary material for: Primary Endometrial Lymphomas: A Systematic Review
Source: Diagnostics (Basel). 2026 Mar 12;16(6):849. doi: 10.3390/diagnostics16060849 (PMC13025808; doi:10.3390/diagnostics16060849)
Supplement: Supplementary file 1 [file diagnostics-16-00849-s001.zip]

Archive with 1 entries (1 files):
- diagnostics-4091851-supplementary.pdf
